# Supplementary material for: Designing a Useful Lipid Raft Model Membrane for Electrochemical and Surface Analytical Studies
Source: Molecules. 2021 Sep 9;26(18):5483. doi: 10.3390/molecules26185483 (PMC8467995; doi:10.3390/molecules26185483)
Supplement: Supplementary file 1 [file molecules-26-05483-s001.zip]

Archive with 1 entries (1 files):
- molecules-1363843-supplementary.pdf
